# Supplementary material for: Multi-Time-Point Fecal Sampling in Human and Mouse Reveals the Formation of New Homeostasis in Gut Microbiota after Bowel Cleansing
Source: Microorganisms. 2022 Nov 23;10(12):2317. doi: 10.3390/microorganisms10122317 (PMC9783159; doi:10.3390/microorganisms10122317)
Supplement: Supplementary file 1 [file microorganisms-10-02317-s001.zip]

Archive with 1 entries (1 files):
- microorganisms-2014119-supplementary.pdf
